# Supplementary material for: Metagenomic Sequencing Reveals the Viral Diversity of Bactrian Camels in China
Source: Microorganisms. 2025 Nov 13;13(11):2589. doi: 10.3390/microorganisms13112589 (PMC12654277; doi:10.3390/microorganisms13112589)
Supplement: Supplementary file 1 [file microorganisms-13-02589-s001.zip]

Archive with 5 entries (5 files):
- Table S4  The counts of Sample Pool and Animal by Different Breeding Mode, Age, and Landform.docx
- Supplement Figure 1. Composition and diversity of BC-Virome.docx
- Table S1 Bactrian Camel Sample Collection Information Form.docx
- Table S2 Primers and Positivity Rates for Detection of Selected Viruses in Bactrian Camels.docx
- Table S3 Metagenomic sequencing data of swab samples from Bactrian camel.docx
